# Supplementary material for: Tumor Testing and Genetic Analysis to Identify Lynch Syndrome Patients in an Italian Colorectal Cancer Cohort
Source: Cancers (Basel). 2023 Oct 19;15(20):5061. doi: 10.3390/cancers15205061 (PMC10605602; doi:10.3390/cancers15205061)
Supplement: Supplementary file 1 [file cancers-15-05061-s001.zip]

Archive with 4 entries (4 files):
- Supplementary_Table_S1.pdf
- Supplementary_Table_S2.pdf
- Supplementary_Table_S3.pdf
- Supplementary_Table_S4.pdf
